# Supplementary material for: Genomic Adaptive Evolution of Sand Rice (Agriophyllum squarrosum) and Its Implications for Desert Ecosystem Restoration
Source: Front Genet. 2021 Apr 30;12:656061. doi: 10.3389/fgene.2021.656061 (PMC8120313; doi:10.3389/fgene.2021.656061)
Supplement: Supplementary file 1 [file Presentation_1.zip]

Archive with 3 entries (3 files):
- Supplementary Figure 2.docx
- Supplementary Tables 2 & 3.xlsx
- Tables & Figures.docx
